# Supplementary material for: Hyperandrogenic Symptoms Are a Persistent Suffering in Midlife Women with PCOS; a Prospective Cohort Study in Sweden
Source: Biomedicines. 2022 Dec 30;11(1):96. doi: 10.3390/biomedicines11010096 (PMC9855793; doi:10.3390/biomedicines11010096)
Supplement: Supplementary file 1 [file biomedicines-11-00096-s001.zip]

Archive with 1 entries (1 files):
- biomedicines-2081527-supplementary.pdf
